# Supplementary material for: Phytoestrogen β-Sitosterol Exhibits Potent In Vitro Antiviral Activity against Influenza A Viruses
Source: Vaccines (Basel). 2023 Jan 19;11(2):228. doi: 10.3390/vaccines11020228 (PMC9964242; doi:10.3390/vaccines11020228)
Supplement: Supplementary file 1 [file vaccines-11-00228-s001.zip]

Archive with 1 entries (1 files):
- vaccines-2139043-supplementary.pdf
